# Supplementary material for: Isolation, Structure Elucidation and Antimicrobial Evaluation of Natural Pentacyclic Triterpenoids and Phytochemical Investigation of Different Fractions of Ziziphus spina-christi (L.) Stem Bark Using LCHRMS Analysis
Source: Molecules. 2022 Mar 10;27(6):1805. doi: 10.3390/molecules27061805 (PMC8951313; doi:10.3390/molecules27061805)
Supplement: Supplementary file 1 [file molecules-27-01805-s001.zip]

Archive with 1 entries (1 files):
- molecules-1552619-supplementary.pdf
